# Supplementary material for: Advantages of Bimetallic Organic Frameworks in the Adsorption, Catalysis and Detection for Water Contaminants
Source: Nanomaterials (Basel). 2023 Jul 28;13(15):2194. doi: 10.3390/nano13152194 (PMC10421224; doi:10.3390/nano13152194)
Supplement: Supplementary file 1 [file nanomaterials-13-02194-s001.zip]

Archive with 1 entries (1 files):
- nanomaterials-2474576-supplementary.pdf
